# Supplementary material for: Safety, efficacy and immunogenicity evaluation of the SAG2 oral rabies vaccine in Formosan ferret badgers
Source: PLoS One. 2017 Oct 4;12(10):e0184831. doi: 10.1371/journal.pone.0184831 (PMC5627901; doi:10.1371/journal.pone.0184831)
Supplement: S1 Table — (XLSX) [file pone.0184831.s001.xlsx]

## Sheet: S1 Table
S1 Table. All data of rabies virus neutralising antibody titres (IU/ml) of Formosan ferret badgers in this study.
Group no.	Animal no.	Rabies virus neutralising antibodies (IU/ml)
		Day-2	Day14	Day30	Day45	Day60	Day90	Day120	Day150	Day180	Day198	D266	Day205	Day378
Group 1	1	0.03	12.85	12.85	9.75	12.85	5.61	19.91	19.91	19.91	NA	5.48	NA	NA
	2	0.03	15.1	12.85	9.75	12.85	6.59	15.1	6.59	6.59	NA	5.48	NA	NA
	3	0.03	12.85	12.85	4.26	8.69	6.59	1.41	3.79	5	NA	4.16	NA	NA
	4	0.03	0.95	2.18	0.95	0.72	0.42	0.32	0.42	0.72	NA	1.82	NA	NA
	5	0.03	1.26	2.18	0.72	0.72	0.72	0.72	0.72	0.72	NA	1.38	NA	NA
	6	0.03	7.4	12.69	4.26	4.26	12.85	5.61	12.85	9.75	NA	37.93	NA	NA
	7	0.03	3.24	12.69	12.85	7.4	4.26	19.91	15.1	9.75	NA	4.16	NA	NA
	8	0.03	12.69	38.34	12.85	12.85	12.85	12.85	16.94	38.81	NA	50	NA	NA
	9	0.03	1.66	4.26	2.18	3.79	2.18	3.79	2.18	5	NA	4.16	NA	NA
	10	0.03	4.32	12.69	5	2.88	2.18	1.66	1.26	5	NA	4.16	NA	NA
	GMT	0.03	4.8	8.97	4.29	4.48	3.46	3.93	4.1	5.62	NA	5.8	NA	NA
	SD	0	5.63	10.27	4.67	4.93	4.5	8	7.49	11.48	NA	17.2	NA	NA
Group 2	11	0.03	5	1.66	2.18	0.72	1.26	0.72	0.55	0.55	0.72	NA	38.81	2.08
	12	0.03	0.11	0.24	0.24	0.06	0.04	0.04	0.04	0.03	0.05	NA	9.75	1.2
	13	0.03	0.03	0.03	0.03	0.03	0.03	0.03	0.03	0.03	0.03	NA	0.19	0.1
	14	0.03	0.72	0.72	0.72	0.55	0.14	0.08	0.08	0.24	0.19	NA	51.16	1.58
	15	0.03	0.14	0.11	0.08	0.03	0.03	0.03	0.08	0.19	0.14	NA	6.59	0.18
	16	0.03	0.03	0.03	0.04	0.03	0.03	0.03	0.03	0.06	0.05	NA	11.45	2.75
	17	0.03	8.69	3.79	2.88	0.55	0.55	0.72	0.24	0.72	0.72	NA	88.91	8.3
	18	0.03	0.72	0.72	0.32	0.08	0.14	0.08	0.14	0.11	0.11	NA	4.26	2.08
	19	0.03	0.56	0.55	0.55	0.24	0.24	0.14	0.24	0.19	0.24	NA	12.85	2.75
	20	0.03	4.26	12.85	4.26	8.69	6.59	2.18	1.26	2.18	2.18	NA	38.81	10.94
	21	0.03	2.94	1.26	2.18	2.18	2.88	1.66	0.72	1.26	1.26	NA	51.16	10.94
	22	0.03	0.43	0.72	2.18	0.95	0.95	0.24	0.24	0.32	0.24	NA	38.81	1.58
	23	0.03	4.26	11.45	6.59	5	8.69	6.59	2.88	4.23	4.23	NA	88.91	14.42
	24	0.03	0.19	0.72	0.24	0.24	0.24	0.19	0.24	0.32	0.72	NA	38.81	3.62
	25	0.03	0.03	0.03	0.03	0.03	0.03	0.03	0.03	0.03	0.03	NA	0.14	0.04
	GMT	0.03	0.49	0.55	0.48	0.28	0.28	0.19	0.18	0.25	0.26	NA	12.98	1.73
	SD	0	2.6	4.11	1.92	2.43	2.65	1.72	0.75	1.14	1.14	NA	29.43	4.62
Group 3	26	0.03	0.03	0.03	0.03	0.03	0.03	0.03	0.03	0.03	0.03	NA	0.03	NA
	27	0.03	0.03	0.03	0.03	0.03	0.03	0.03	0.03	0.03	0.03	NA	0.03	NA
	28	0.03	0.03	0.03	0.03	0.03	0.03	0.03	0.03	0.03	0.03	NA	0.03	NA
	29	0.03	0.03	0.03	0.03	0.03	0.03	0.03	0.03	0.03	0.03	NA	0.03	NA
	30	0.03	0.03	0.03	0.03	0.03	0.03	0.03	0.03	0.03	0.03	NA	0.03	NA
	31	0.03	0.03	0.03	0.03	0.03	0.03	0.03	0.03	0.03	0.03	NA	0.03	NA
	32	0.03	0.03	0.03	0.03	0.03	0.03	0.03	0.03	0.03	0.03	NA	0.03	NA
	33	0.03	0.03	0.03	0.03	0.03	0.03	0.03	0.03	0.03	0.03	NA	0.03	0.31
	GMT	0.03	0.03	0.03	0.03	0.03	0.03	0.03	0.03	0.03	0.03	NA	0.03	NA
	SD	0	0	0	0	0	0	0	0	0	0	NA	0	NA
GMT, Geometrical mean titre
SD, Standard deviation
NA, Not applicable
