# Supplementary material for: Safety, efficacy and immunogenicity evaluation of the SAG2 oral rabies vaccine in Formosan ferret badgers
Source: PLoS One. 2017 Oct 4;12(10):e0184831. doi: 10.1371/journal.pone.0184831 (PMC5627901; doi:10.1371/journal.pone.0184831)
Supplement: S2 Table — (XLSX) [file pone.0184831.s002.xlsx]

## Sheet: Sheet1
S2 Table. All data of responses to rabies challenge and rabies diagnosis in this study.
	Animal no.	Response to challenge	Rabies diagnosis after euthanasia
Group 1	1	NA	Negative
	2	NA	Negative
	3	NA	Negative
	4	NA	Negative
	5	NA	Negative
	6	NA	Negative
	7	NA	Negative
	8	NA	Negative
	9	NA	Negative
	10	NA	Negative
Group 2	11	Survival	Negative
	12	Survival	Negative
	13	Survival	Negative
	14	Survival	Negative
	15	Survival	Negative
	16	Survival	Negative
	17	Survival	Negative
	18	Survival	Negative
	19	Survival	Negative
	20	Survival	Negative
	21	Survival	Negative
	22	Survival	Negative
	23	Survival	Negative
	24	Survival	Negative
	25	Survival	Negative
Group 3	26	Lethal (22)a	Positive
	27	Lethal (17)	Positive
	28	Lethal (26)	Positive
	29	Lethal (19)	Positive
	30	Lethal (20)	Positive
	31	Lethal (22)	Positive
	32	Lethal (18)	Positive
	33	Survival	Negative
NA, Not applicable
aLethal day (day of death after challenge).
